# Supplementary material for: Obesity-Related Cancers in Relation to Use of Statins and Testosterone Replacement Therapy Among Older Women: SEER-Medicare 2007–2015
Source: Pharmaceuticals (Basel). 2025 Sep 19;18(9):1413. doi: 10.3390/ph18091413 (PMC12472775; doi:10.3390/ph18091413)
Supplement: Supplementary file 1 [file pharmaceuticals-18-01413-s001.zip]

Archive with 3 entries (3 files):
- Supplementary material S1. SAS code for cohort selection.pdf
- Supplementary material S2. Cohort matching.pdf
- Supplementary material S3. SAS code for statistical analysis.pdf
